# Supplementary material for: PPA1 Deficiency Causes a Deranged Galactose Metabolism Recognizable in Neonatal Screening
Source: Metabolites. 2023 Nov 10;13(11):1141. doi: 10.3390/metabo13111141 (PMC10673274; doi:10.3390/metabo13111141)
Supplement: Supplementary file 1 [file metabolites-13-01141-s001.zip]

Archive with 1 entries (1 files):
- metabolites-2532333-supplementary.xlsx
