# Supplementary material for: PPA1 Deficiency Causes a Deranged Galactose Metabolism Recognizable in Neonatal Screening
Source: Metabolites. 2023 Nov 10;13(11):1141. doi: 10.3390/metabo13111141 (PMC10673274; doi:10.3390/metabo13111141)
Supplement: Supplementary file 1 [file metabolites-13-01141-s001.zip › metabolites-2532333-supplementary.xlsx]

## Sheet: Table S1 Galactose-1-P
Table S1: Galactose-1-phosphate (Gal-1-P) levels in blood
II.1 (affected individual, homozygous)
Age [years]	Gal-1-P [mg/dl]	Reference range [mg/dl]	Remark
0.167009	2.6	0,2 - 0,8
0.43258	0.39	0,2 - 0,8	galactose-restricted diet
0.602327	0.29	0,2 - 0,8	galactose-restricted diet
4.51745	5.96	0,2 - 0,8
11.5674	0.4	0 - 1,5
11.8932	2.9	0 - 1,5
II.3 (affected individual, homozygous)
Age [years]	Gal-1-P [mg/dl]	Reference range [mg/dl]
0.199863	19.64	0,2 - 0,8
0.361396	9.91	0,2 - 0,8
0.673511	2.1	0 - 1,5
II.2 (sister, heterozygous)
Age [years]	Gal-1-P [mg/dl]	Reference range [mg/dl]
4.47912	0.5	0 - 1,5
I.2 (mother, heterozygous)
Age [years]	Gal-1-P [mg/dl]	Reference range [mg/dl]
33.848	0.6	0 - 1,5
I.1 (father, heterozygous)
Age [years]	Gal-1-P [mg/dl]	Reference range [mg/dl]
38.6776	0.8	0 - 1,5

## Sheet: Table S2 II.1 Metabolites
Table S2: Targeted metabolic findings in affected individual II.1
Parameter	Unit	Age [years]	Value	high/low	Reference range	Remark
Galactose-related parameters
Galactose, blood	mg/dl	0.054757	33.66	high	0-20
GALT, blood	Units/g Hb	0.054757	12.76		>4
GALK, blood	Units/g Hb	0.054757	39.12
Galactose-1-P, blood	mg/dl	0.167009	2.6	high	0.2-0.8
Galactose-1-P, blood	mg/dl	0.43258	0.39		0.2-0.8	galactose-restricted diet
Galactose-1-P, blood	mg/dl	0.602327	0.29		0.2-0.8	galactose-restricted diet
Galactose-1-P, blood	mg/dl	4.51745	5.96	high	0.2-0.8
Galactose-1-P, blood	mg/dl	11.5674	0.4		0-1.5
Galactose, urine	mmol/mol creatinine	11.5674	31	high	0-18
Galactitol, urine	mmol/mol creatinine	11.5674	4		2-9
Xylose, urine	mmol/mol creatinine	11.5674	22		6-165
Xylitol, urine	mmol/mol creatinine	11.5674	5		3-7
Arabitol, urine	mmol/mol creatinine	11.5674	24		16-89
Ribitol, urine	mmol/mol creatinine	11.5674	6		4-11
Fructose, urine	mmol/mol creatinine	11.5674	9		3-111
Glucose, urine	mmol/mol creatinine	11.5674	33		10-42
Sorbitol, urine	mmol/mol creatinine	11.5674	6		3-17
Sucrose, urine	mmol/mol creatinine	11.5674	7		0-56
Erythritol, urine	mmol/mol creatinine	11.5674	51		35-179
Galactose-1-P, blood	mg/dl	11.8932	2.9	high	0-1.5
Galactose, blood	µmol/l	11.8932	87		0-800
Galactose, urine	mmol/mol creatinine	13.3498	8.2		2.9-23

## Sheet: Table S3 II.3 Metabolites
Table S3: Targeted metabolic findings in affected individual II.3
Parameter	Unit	Age [years]	Value	high/low	Reference range
Galactose-related parameters
Galactose, blood	mg/dl	0.00821355	23.1	high	0-20
GALT, blood	Units/g Hb	0.00821355	8.9		>4
Galactose, blood	mg/dl	0.0164271	6.93		0-20
GALT, blood	Units/g Hb	0.0164271	5.4		>4
GALT, blood	Units/g Hb	0.0219028	5.4		>4
Galactose, blood	mg/dl	0.0410678	38.5	high	0-20
GALT, blood	Units/g Hb	0.0410678	5.3		>4
Galactose, blood	mg/dl	0.199863	8.4		0-20
GALT, blood	Units/g Hb	0.199863	8.3		>4
Galactose-1-P, blood	mg/dl	0.199863	19.64	high	0.2-0.8
Galactose, urine	mmol/mol creatinine	0.347707	14		0-385
Galactitol, urine	mmol/mol creatinine	0.347707	85	high	10-63
Xylose, urine	mmol/mol creatinine	0.347707	80		0-139
Xylitol, urine	mmol/mol creatinine	0.347707	11		5-11
Arabitol, urine	mmol/mol creatinine	0.347707	87		51-91
Ribitol, urine	mmol/mol creatinine	0.347707	27	high	10-17
Fructose, urine	mmol/mol creatinine	0.347707	7		3-154
Glucose, urine	mmol/mol creatinine	0.347707	10		4-92
Sorbitol, urine	mmol/mol creatinine	0.347707	23	high	2-13
Sucrose, urine	mmol/mol creatinine	0.347707	3		0-67
Erythritol, urine	mmol/mol creatinine	0.347707	215	high	89-158
Galactose, blood	mg/dl	0.361396	6.7		0-20
GALT, blood	Units/g Hb	0.361396	6.3		>4
Galactose-1-P, blood	mg/dl	0.361396	9.91	high	0.2-0.8
Galactose-1-P, blood	mg/dl	0.673511	2.1	high	0-1.5
Galactose, blood	µmol/l	0.673511	207		0-800
Galactose, urine	mmol/mol creatinine	2.13005	4.1		2.9-23

## Sheet: Table S4 nucleotide content
Table S4: Determination of nucleotide content in cell pellets.
				pmol/mio cells
Sample				UDP-Gal	UDP-Glc	GDP-Man	UDP-GlcNAc	AMP	CDP	UDP	GDP	ADP	CTP	GTP	UTP	ATP
21_179_CT01		control HDF adult		133.526	113.105	936.289	1806.62	2130.88	34.1288	164.16	792.566	428.897	4.11326	72.5818	40.1238	141.124
21_179_CT02		control HDF adult		264.825	198.514	1510.38	2929.21	3716.97	82.3285	382.079	1594.73	1218.2	25.36	201.936	134.583	427.206
21_179_CT03		control HDF adult		51.5094	156.814	1077.17	2087.05	1346.65	90.7291	423.089	932.52	1394.71	89.6011	332.876	363.909	1529.87
21_179_CT04		control HDF neonatal		34.6158	105.706	1285.73	2434.35	574.49	79.9968	306.063	669.781	903.01	47.7615	304.549	299.035	1193.99
21_179_CT05		control HDF neonatal		132.993	386.293	4479.26	8541.03	1718.62	202.629	743.577	1675.05	2675.74	126.068	804.914	805.079	3450.07
21_179_CT06		control HDF neonatal		61.7302	338.016	4300.52	8246.02	1448.48	140.414	231.349	1351.59	2469.61	152.998	847.506	874.969	3851.87
			mean	113.2	216.408	2264.89	4340.71	1822.68	105.038	375.053	1169.37	1515.03	74.3169	427.394	419.616	1765.69
			standard deviation	85.3525	118.699	1658.38	3162.95	1060.07	58.5679	203.987	428.372	884.906	58.5371	322.417	346.072	1549.35
				UDP-Glc/UDP-Gal
21_179_CT01		control HDF adult		0.847059
21_179_CT02		control HDF adult		0.749606
21_179_CT03		control HDF adult		3.04436
21_179_CT04		control HDF neonatal		3.05369
21_179_CT05		control HDF neonatal		2.90462
21_179_CT06		control HDF neonatal		5.4757
II.3 (homozygous girl)
21_179_CT07		patient 1, sample 1		418.99	1324.69	794.757	1630.04	85.8331	188.002	261.616	795.459	1551.62	1537.75	3502.83	3441.98	17606.8
21_179_CT08		patient 1, sample 2		220.886	814.57	614.053	1291.58	79.0804	168.279	340.804	664.638	1296.05	1207.96	2767.02	2771.87	14026.5
21_179_CT09		patient 1, sample 3		266.881	905.08	593.387	1262.15	70.2408	172.375	267.337	652.449	1239.01	1166.68	2716.28	2706.77	13632.4
			mean	302.252	1014.78	667.399	1394.59	78.3848	176.219	289.919	704.182	1362.23	1304.13	2995.37	2973.54	15088.6
			standard deviation	103.681	272.176	110.778	204.436	7.8194	10.4082	44.1603	79.2827	166.481	203.372	440.199	406.988	2189.71
II.3 (homozygous girl)				UDP-Glc/UDP-Gal
21_179_CT07		patient 1, sample 1		3.16162
21_179_CT08		patient 1, sample 2		3.68774
21_179_CT09		patient 1, sample 3		3.39133
I.1 (heterozygous father)
21_179_CT10		patient 2, sample 1		74.9991	498.777	3556.76	6937.02	260.05	144.253	300.443	1024.33	2030.21	535.167	2411.11	2241.56	12246.7
21_179_CT11		patient 2, sample 2		51.9676	312.828	1740.19	3438.39	129.352	71.4239	198.559	587.3	1123.58	336.195	1431.51	1344.23	7609.12
21_179_CT12		patient 2, sample 3		85.6293	479.016	3507.54	6882.14	195.866	108.25	291.589	1002.16	1818.41	485.778	2243	2010.39	12232.2
			mean	70.8654	430.207	2934.83	5752.52	195.089	107.976	263.53	871.262	1657.4	452.38	2028.54	1865.4	10696
			Stabw	17.2074	102.132	1034.88	2004.28	65.3525	36.4156	56.4408	246.169	474.277	103.605	523.833	465.908	2673.34
I.1 (heterozygous father)				UDP-Glc/UDP-Gal
21_179_CT10		patient 2, sample 1		6.65044
21_179_CT11		patient 2, sample 2		6.01967
21_179_CT12		patient 2, sample 3		5.59406

## Sheet: Figure S1 Sanger seq
Figure S1: Sanger sequencing of PPA1 in the affected individuals (II.1, II.3) and heterozygous familiy members (I.1, I.2, II.2).

## Sheet: Figure S2 WB - PPA2
Figure S2: Western blot of 10000xg supernatant and whole cell lysates. a) Western blot of 10000xg supernatant stained with PPA1 and PPA2 antibodies. Antibodies were incubated overnight. Exposure time: 10 min. b) Ponceau S staining of whole cell lysates of fibroblasts. c) Western blot of whole cell lysates of fibroblasts stained with PPA2 antibody. Antibody was incubated overnight. Exposure time: …
a)
	PPA2			PPA1				PPA1			PPA2				PPA1
								GAPDH							GAPDH
b)						c)

## Sheet: Figure S3 WB - rec. PPA1
	Figure S3: Protein adjustment for enzyme activity measurement of recombinant PPA1 variant and wild-type.

## Sheet: Figure S4 nucleotide content
Figure S4: Determination of nucleotide content in cell pellets. * p < 0.05, ** p < 0.01，*** p < 0.001, **** p < 0.0001.
